# Supplementary material for: Biobank-scale characterization of Alzheimer’s disease and related dementias identifies potential disease-causing variants, risk factors, and genetic modifiers across diverse ancestries
Source: medRxiv. 2024 Nov 17:2024.11.03.24313587. Preprint. [Version 4] doi: 10.1101/2024.11.03.24313587 (PMC11601747; doi:10.1101/2024.11.03.24313587)
Supplement: Supplement 18 — Supplementary Table 5- Phenotypic data for all individuals carrying known and novel potential disease-causing variants in the discovery phase [file media-18.xlsx]

## Sheet: Supplementary Table 5
Supplementary Table 5- Phenotypic data for all individuals carrying known and novel potential disease-causing variants in the discovery phase
Known Variants
	Gene	Protein change/Splicing	Gender	Age	Age at Onset	Disease duration	Severity	Other phenotypes
AoU
	APP	p.A713T	Male	81-85	76-80	2		-Unspecified dementia without behavioral disturbance -Type 2 diabetes mellitus with diabetic polyneuropathy -Other symptoms and signs involving cognitive functions and awareness - Reduced mobility -Mild cognitive impairment, so stated -Unspecified mental disorder due to known physiological condition -Weakness -Scoliosis -Major depressive disorder, single episode, moderate -Encephalopathy -Altered…
	PSEN1	p.A79V	Male	76-80	71-75	5		-Unspecified dementia without behavioral disturbance -Peripheral vascular disease -Other specified disorders of brain -Auditory hallucinations -Epilepsy, not intractable -Type 2 diabetes mellitus with diabetic polyneuropathy -Anxiety disorde -Major depressive disorder, recurrent, mild -Unspecified symptoms and signs involving cognitive functions and awareness -Cerebral amyloid angiopathy -Cerebra…
	MAPT	p.R406W	Female	61-65	61-65	4		-Unspecified dementia without behavioral disturbance -Alzheimer's disease -Dementia associated with another disease -Major depressive disorder, single episode -Anxiety disorder -Epilepsy, not intractable, without status epilepticus -Encephalopathy -Altered mental status -Type 2 diabetes mellitus with diabetic polyneuropathy -Polyneuropathy
	GRN	p.C222Y	Male	56-60	46-50	11		- Unspecified dementia without behavioral disturbance -Dysphagia, oropharyngeal phase -Dysarthria and anarthria -Schizoaffective disorder -Dependence on wheelchair -Polyneuropathy
100KGP*
	PSEN1	p.R269H	Male	70-80	60-70	7		-Dementia -Frontotemporal dementia -Behavioral abnormality -No parkinsonism -No aphasia -No abnormal lower motor neuron morphology -No amyotrophic lateral sclerosis -No progressive language deterioration -No abnormality of the basal ganglia -No progressive extrapyrimidal movement disorder
UKB
	GBA1	p.F298L	Male	71-75	71-75	0
	GBA1	p.V230G	Male	66-70	66-70	0
			Male	81-85	81-85	2
	GBA1	p.W223R	Male	66-70	66-70	0
			Male	81-85	81-85	2
	GBA1	p.P198L	Male	76-80	66-70	7
	PSEN1	p.A79V	Female	76-80	76-80	2
			Male	71-75	66-70	3
	PSEN1	p.A246E	Female	61-65	61-65	2
	PSEN1	p.P267L	Male	81-85	76-80	3
	PSEN1	p.R269H	Female	61-65	61-65	3
			Female	81-85	76-80	3
			Male	76-80	66-70	10
			Male	71-75	71-75	3
			Male	66-70	66-70	0
			Male	81-85	76-80	2
	GRN	p.P166fs*	Female	81-85	71-75	8
	GRN	c.708+1G>A	Male	76-80	71-75	3
			Male	71-75	71-75	0
	GRN	p.W304X	Female	66-70	61-65	5
	GRN	p.R418X	Female	71-75	71-75	3
	GRN	p.R493X	Female	76-80	76-80	2
	MAPT	p.R406W	Male	61-65	61-65	0
			Female	66-70	61-65	7
			Female	71-75	66-70	7
			Male	76-80	71-75	5
	APP	p.V717L	Female	61-65	46-50	2
			Male	56-60	51-55	4
	APP	p.E693Q	Female	71-75	71-75	1
Novel Variants
AoU
	APP	p.A740V	Female	71-75	71-75	4		-Vascular dementia -Vascular dementia without behavioral disturbance -Unspecified dementia without behavioral disturbance -Presenile dementia -Dysarthria and anarthria -Sensory hearing loss, bilateral -Anxiety disorder -Toxic encephalopathy -Aphasia -Other symptoms and signs involving cognitive functions and awareness -Major depressive disorder, recurrent, moderate -Hereditary ataxia -Weakness -M…
	APP	p.L597W	Male	66-70	56-60	6		-Unspecified dementia without behavioral disturbance -Schizoaffective disorder -Mild cognitive impairment, so stated -Encephalopathy -Other symptoms and signs involving cognitive functions and awareness -Major depressive disorder, recurrent -Adjustment disorder with depressed mood -Adjustment disorder with anxiety
	APP	p.S271G	Male	76-80	71-75	6		-Unspecified dementia without behavioral disturbance
	APP	p.S407T	Male	76-80	71-75	3		-Unspecified dementia without behavioral disturbance -Other symptoms and signs involving cognitive functions and awareness -Mild cognitive impairment, so stated -Apraxia -Other symptoms and signs involving the nervous system -Other abnormal findings on diagnostic imaging of central nervous system -Unspecified speech disturbances -Aphasia -Depression -Disorder of brain -Abnormal electrocardiogram …
	APP	p.V375I	Male	66-70	61-65	7		-Dementia associated with alcoholism -Ataxia, unspecified -Muscle weakness (generalized) -Encephalopathy -Polyneuropathy -Anxiety disorder -Abnormal electrocardiogram [ECG] [EKG] -Mental disorder -Sensorineural hearing loss, bilateral -Dependence on respirator [ventilator] status -Degeneration of nervous system due to alcohol -Major depressive disorder, recurrent -Dementia without behavioral dist…
	APP	p.T371A	Female	86-90	81-85	5		-Unspecified dementia without behavioral disturbance -Weakness
	APP	p.L364F	Male	66-70	56-60	12		-Vascular dementia, with delusions -Unspecified psychosis -Unspecified persistent mental disorders -Altered mental status -Adjustment disorder with mixed anxiety and depressed mood -Depressive disorder -Dementia with behavioral disturbance
	PSEN1	p.R54X	Male	56-60	41-45	14		-Vascular dementia, with depressed mood -Difficulty in walking -Other symptoms and signs involving the nervous system -Muscle weakness (generalized) -Major depressive affective disorder, recurrent episode -Disease of spinal cord -Abnormal electrocardiogram [ECG] [EKG] -Epilepsy, not intractable, with status epilepticus -Generalized anxiety disorder -Restlessness and agitation -Adjustment disorder…
	PSEN2	p.S296P	Female	86-90	81-85	4		-Unspecified dementia without behavioral disturbance -Alzheimer's disease with late onset -Major depressive affective disorder, single episode -Anxiety state -Other symptoms and signs involving cognitive functions and awareness -Weakness -Depressive disorder
	PSEN2	p.L344X	Female	76-80	71-75	5		-Alzheimer's disease -Dementia, without behavioral disturbance -Depressive disorder
	PSEN2	p.H169R	Male	56-60	51-55	7		-Unspecified dementia without behavioral disturbance -Major depressive disorder, single episode
	PSEN2	p.I293L	Male	86-90	81-85	5		-Unspecified dementia without behavioral disturbance -Peripheral vascular disease -Muscle weakness (generalized) -Myopathy -Type 2 diabetes mellitus with diabetic polyneuropathy -Unspecified hereditary and idiopathic peripheral neuropathy
	PSEN2	p.G349R	Female	91-95	86-90	3		-Unspecified dementia without behavioral disturbance -Delirium due to known physiological condition
	GRN	p.C140R	Female	76-80	71-75	5		-Vascular dementia without behavioral disturbance -Unspecified symptoms and signs involving cognitive functions and awareness -Encephalopathy -Generalized anxiety disorder -Toxic encephalopathy -Major depressive disorder, recurrent severe without psychotic features -Weakness -Cerebral amyloid angiopathy -Major depressive affective disorder, recurrent episode, moderate -Unspecified condition of br…
	GRN	p.C215R	Male	81-85	76-80	3		-Unspecified dementia without behavioral disturbance -Depressive disorder -Adjustment disorder with depressed mood -Unspecified hearing loss -Unspecified persistent mental disorders -Muscle weakness (generalized) -Hereditary and idiopathic neuropathy -Peripheral vascular disease -Sensorineural hearing loss, bilateral -Weakness -Major depressive affective disorder, single episode, severe, specifie…
	GRN	p.H320R	Female	71-75	66-70	5		-Unspecified dementia without behavioral disturbance -Other symptoms and signs involving the nervous system -Depressive disorder -Difficulty in walking
	GRN	p.R556C	Female	36-40	31-35	5		-Unspecified dementia without behavioral disturbance -Depression -Generalized anxiety disorder -Multiple sclerosis -Major depressive disorder, single episode
	MAPT	g.45974472G>A	Male	81-85	76-80	6		-Unspecified dementia without behavioral disturbance -Fecal impaction -Peripheral vascular disease -Weakness
	MAPT	p.G332LfsX64	Female	66-70	56-60	10		-Dementia associated with alcoholism -Anxiety state -Dysphagia -Adjustment disorder with mixed anxiety and depressed mood -Peripheral vascular disease -Other symptoms and signs involving the musculoskeletal system -Difficulty in walking -Type 2 diabetes mellitus with diabetic polyneuropathy - Cerebellar ataxia
	MAPT	p.G701R	Female	66-70	61-65	6		-Unspecified dementia without behavioral disturbance -Anxiety disorder -Amnesia -Abnormal electrocardiogram [ECG] [EKG] -Unspecified hearing loss, left ear
	MAPT	p.G750S	Female	76-80	71-75	7		-Unspecified dementia without behavioral disturbance -Anterograde amnesia -Memory loss -Mild cognitive impairment, so stated -Unspecified symptoms and signs involving cognitive functions and awareness -Degenerative disease of nervous system -Unspecified hereditary and idiopathic peripheral neuropathy -Muscle weakness (generalized) -Polyneuropathy -Weakness -Generalized anxiety disorder -Depression
	TREM2	p.C51Y	Male	76-80	76-80	2		-Unspecified dementia without behavioral disturbance -Amnesia -Cerebellar stroke -Altered mental status -Impaired cognition -Mild cognitive impairment, so stated -Weakness -Depressive disorder -Memory loss -Memory impairment -Mild cognitive disorder -Dementia -Disorder of brain -Altered mental status -Adjustment disorder with anxious mood -Aphasia -Dysphagia -Word finding difficulty -Speech dysfu…
	TREM2	p.W44X	Male	66-70	51-55	14		-Presenile dementia -Adjustment disorder with depressed mood -Major depressive disorder, single episode -Difficulty in walking
	GBA1	p.P138H	Female	81-85	71-75	7		-Dementia with behavioral disturbance -Visual agnosia -Degenerative disease of nervous system
	GBA1	p.G103D	Male	61-65	56-60	4		-Unspecified dementia without behavioral disturbance -Dysphagia -Generalized anxiety disorder -Sensorineural hearing loss, bilateral -Unspecified nonpsychotic mental disorder -Bipolar disorder, current episode depressed, moderate -Unspecified hereditary and idiopathic peripheral neuropathy -Peripheral vascular disease -Mental disorder -Unspecified episodic mood disorder -Nonspecific abnormal elec…
	SNCA	p.Q99R	Female	71-75	66-70	4		-Unspecified dementia without behavioral disturbance -Major depressive disorder, single episode -Fasciculation -Epilepsy, not intractable, without status epilepticus -Encephalopathy
100KGP*
	APP	p.Y538H	Female	70-80	60-70	11		-Frontotemporal dementia -Dementia -No Ophthalmoparesis -No bulbar signs -No frontotemporal cerebral atrophy -No abnormal saccadic eye movements -No aphasia -No progressive language deterioration -No abnormal lower motor neuron morphology -No dysphagia -No progressive extrapyrimidal movement disorder -No AMG abnomality or neuropathic changes -No abnormality of the eye -No amyotrophic lateral scle…
	PSEN2	p.D320N	Male	80-90	50-60	28		-Dementia -Frontotemporal dementia -Frontotemporal cerebral atrophy -Neurological speech impairment -Parkinsonism -Progressive language deterioration -Aphasia -Behavioral abnormality -No Ophthalmoparesis -No bulbar signs -No abnormal saccadic eye movements -No abnormal lower motor neuron morphology -No dysphagia -No progressive extrapyrimidal movement disorder -No AMG abnomality or neuropathic ch…
UKB
	GBA1	p.R347C	Male	76-80	76-80	0
	GBA1	p.I320T	Male	76-80	76-80	0
			Male	66-70	66-70	0
	GBA1	p.S316R	Female	71-75	71-75	1
			Male	61-65	61-65	1
	GBA1	c.1000-2A>G	Male	76-80	71-75	1
	GBA1	p.Y172C	Male	66-70	66-70	0
	GBA1	c.762-1G>A	Male	76-80	76-80	0
	GBA1	p.L57P	Male	71-75	71-75	1
	GBA1	p.A42T	Female	61-65	61-65	0
	PSEN2	p.R134C	Female	71-75	71-75	2
	PSEN2	p.V151F	Male	66-70	66-70	2
	PSEN2	p.Y195F	Female	76-80	76-80	1
	PSEN2	p.Y201C	Female	71-75	66-70	7
	PSEN2	p.M298T	Male	81-85	81-85	0
	PSEN2	p.P318H	Female	71-75	71-75	0
	PSEN2	p.Y319fs	Male	76-80	71-75	4
	PSEN2	p.G346D	Male	81-85	76-80	6
	PSEN2	p.G349R	Male	71-75	61-65	13
	PSEN2	p.R358G	Female	66-70	66-70	3
	PSEN1	p.E48K	Female	71-75	71-75	2
	PSEN1	p.V97M	Female	81-85	81-85	3
	PSEN1	p.V97A	Female	76-80	71-75	7
	PSEN1	p.F175S	Male	71-75	66-70	4
	PSEN1	p.R220Q	Female	81-85	71-75	7
	PSEN1	p.A260G	Female	66-70	66-70	2
	PSEN1	p.P264R	Male	66-70	66-70	0
	PSEN1	p.T291A	Female	81-85	81-85	0
	PSEN1	p.E341fs	Female	76-80	76-80	0
	PSEN1	p.G378A	Female	76-80	76-80	1
			Female	76-80	71-75	5
	PSEN1	p.L424F	Male	81-85	76-80	5	Moderate
	PSEN1	p.L435I	Male	71-75	71-75	0
			Female	76-80	66-70	12
	PSEN1	p.I437V	Female	76-80	76-80	0
	PSEN1	p.M457V	Female	66-70	61-65	1
	GRN	p.V28fs	Female	61-65	61-65	0
			Male	66-70	61-65	4
	GRN	p.S81fs	Female	76-80	71-75	3
	GRN	p.T138K	Male	81-85	71-75	8
	GRN	p.M142fs	Female	66-70	66-70	2
	GRN	p.P192S	Female	71-75	66-70	6
	GRN	c.708+1G>T	Male	76-80	71-75	3
			Male	71-75	71-75	0
	GRN	p.V252fs	Male	76-80	71-75	2
			Male	71-75	71-75	0
	GRN	p.K332E	Female	76-80	76-80	2
	GRN	p.P349fs	Male	71-75	66-70	2
	GRN	p.C397Y	Female	76-80	71-75	6
	GRN	c.1413+1G>A	Male	76-80	71-75	7
	GRN	p.V490M	Female	76-80	71-75	3
	MAPT	p.G37A	Female	76-80	76-80	1
	MAPT	p.A60G	Male	81-85	76-80	5
	MAPT	p.A61S	Female	71-75	71-75	0
	MAPT	p.R103W	Male	71-75	71-75	0
	MAPT	p.E292K	Female	76-80	76-80	2
	MAPT	p.P309fs	Female	76-80	71-75	7
	MAPT	p.R163Q	Male	81-85	81-85	2	Moderate
	MAPT	p.T205I	Female	71-75	71-75	0
	MAPT	p.G245S	Female	66-70	66-70	1
	MAPT	p.G245D	Female	71-75	66-70	4
	MAPT	p.K251R	Female	81-85	71-75	7
	MAPT	p.I303V	Male	66-70	66-70	2
	APP	p.I600L	Male	81-85	81-85	3
	APP	p.R517G	Male	81-85	76-80	5
	APP	p.D516N	Male	76-80	76-80	1
	APP	p.D460N	Male	76-80	61-65	15
	APP	p.G458R	Female	76-80	71-75	3
			Female	76-80	76-80	1
	APP	p.R409C	Female	71-75	61-65	7
	APP	p.P251S	Male	81-85	81-85	0
	APP	p.I248V	Female	81-85	76-80	2
	APP	p.V227L	Female	56-60	56-60	0
	APP	p.A209T	Male	61-65	61-65	0
	APP	p.P132S	Female	81-85	76-80	3
	SNCA	p.P90H	Male	76-80	76-80	3	Slight or mild
	SNCA	p.A91S	Male	76-80	71-75	4
	TREM2	p.L121R	Male	76-80	71-75	7
			Male	71-75	71-75	0
	TREM2	p.D104V	Female	81-85	76-80	4
*, In 100KGP, a 10-year range was used for age and AAO due to the database's policy.
